# Supplementary material for: Dietary Fiber Levels Modulate Intestinal Mucosal Architecture and the Microbiome–Metabolome Axis to Support Immune Homeostasis in Brooding Wanxi White Geese
Source: Animals (Basel). 2026 Jun 3;16(11):1709. doi: 10.3390/ani16111709 (PMC13255792; doi:10.3390/ani16111709)
Supplement: Supplementary file 1 [file animals-16-01709-s001.zip]

Archive with 1 entries (1 files):
- animals-4269893-supplementary.pdf
